# Supplementary material for: ﻿The immatures of the New World treehopper tribes Acutalini Fowler and Micrutalini Haupt (Hemiptera, Membracidae, Smiliinae)
Source: Zookeys. 2022 Dec 19;1136:187–208. doi: 10.3897/zookeys.1136.90525 (PMC9836728; doi:10.3897/zookeys.1136.90525)
Supplement: XML Treatment for Bordoniana [file zookeys.1136.90525-treatment2.xml]

<!DOCTYPE tp:taxon-treatment
  PUBLIC "-//TaxonX//DTD Taxonomic Treatment Publishing DTD v0 20100105//EN" "tax-treatment-NSO.dtd">
<tp:taxon-treatment xmlns:tp="http://www.plazi.org/taxpub"><tp:treatment-meta><kwd-group><label>Taxon classification</label><kwd>
                <named-content content-type="kingdom">Animalia</named-content>
              </kwd><kwd>
                <named-content content-type="order">Hemiptera</named-content>
              </kwd><kwd>
                <named-content content-type="family">Membracidae</named-content>
              </kwd></kwd-group><mixed-citation publication-type="journal"><person-group><name><surname>McKamey</surname><given-names>Stuart H.</given-names></name><name><surname>Wallner</surname><given-names>Adam M.</given-names></name></person-group><article-title>﻿The immatures of the New World treehopper tribes <tp:taxon-name><tp:taxon-name-part taxon-name-part-type="tribe">Acutalini</tp:taxon-name-part></tp:taxon-name> Fowler and <tp:taxon-name><tp:taxon-name-part taxon-name-part-type="tribe">Micrutalini</tp:taxon-name-part></tp:taxon-name> Haupt (<tp:taxon-name><tp:taxon-name-part taxon-name-part-type="order">Hemiptera</tp:taxon-name-part></tp:taxon-name>, <tp:taxon-name><tp:taxon-name-part taxon-name-part-type="family">Membracidae</tp:taxon-name-part></tp:taxon-name>, <tp:taxon-name><tp:taxon-name-part taxon-name-part-type="subfamily">Smiliinae</tp:taxon-name-part></tp:taxon-name>)</article-title><source>Zookeys</source><day>19</day><month>12</month><year>2022</year><volume>1136</volume><fpage>187</fpage><lpage>208</lpage><pub-id pub-id-type="doi">10.3897/zookeys.1136.90525</pub-id></mixed-citation></tp:treatment-meta><tp:nomenclature><label>﻿</label><tp:taxon-name>
              <object-id xmlns:xlink="http://www.w3.org/1999/xlink" content-type="arpha" xlink:type="simple">ABDF0A5D-DC3C-5D82-B77D-5F9E977C714A</object-id>
              <tp:taxon-name-part taxon-name-part-type="genus" reg="Bordoniana">Bordoniana</tp:taxon-name-part>
            </tp:taxon-name><tp:taxon-authority>Sakakibara</tp:taxon-authority><xref ref-type="fig" rid="F2">Figs 8–12</xref><xref ref-type="fig" rid="F3">, 13–17</xref></tp:nomenclature><tp:treatment-sec sec-type="Nymph diagnosis" id="SECID0E5WAE"><title>Nymph diagnosis.</title><p>Body densely setose; abdominal tergum IX distinctly shorter than length of remaining abdominal segments combined; abdominal terga IV–VIII sometimes with large scoli ventrolaterally; head and prothorax sometimes lacking scoli.</p></tp:treatment-sec><tp:treatment-sec sec-type="description" id="SECID0EDXAE"><title>Nymph description.</title><p><bold><italic>Overall body</italic>.</bold> Fifth instar length 5.1–6.5 mm. Cross-section subtriangular (except vertically depressed in <italic><tp:taxon-name><tp:taxon-name-part taxon-name-part-type="genus" reg="Bordoniana">Bordoniana</tp:taxon-name-part></tp:taxon-name></italic> sp. 2), chalazal dense on thorax and abdomen except scoli, obvious throughout body; chalazal setae long (expect short in <italic><tp:taxon-name><tp:taxon-name-part taxon-name-part-type="genus" reg="Bordoniana">Bordoniana</tp:taxon-name-part></tp:taxon-name></italic> sp. 1), scoli parallel (except splayed or divergent away from each other in <italic><tp:taxon-name><tp:taxon-name-part taxon-name-part-type="genus" reg="Bordoniana">B.</tp:taxon-name-part><tp:taxon-name-part taxon-name-part-type="species" reg="virescens">virescens</tp:taxon-name-part></tp:taxon-name></italic>). <bold><italic>Head</italic>.</bold> Scoli pair absent (except with simple conical scoli in <italic><tp:taxon-name><tp:taxon-name-part taxon-name-part-type="genus" reg="Bordoniana">B.</tp:taxon-name-part><tp:taxon-name-part taxon-name-part-type="species" reg="virescens">virescens</tp:taxon-name-part></tp:taxon-name></italic>); scoli projection directed anterad in <italic><tp:taxon-name><tp:taxon-name-part taxon-name-part-type="genus" reg="Bordoniana">B.</tp:taxon-name-part><tp:taxon-name-part taxon-name-part-type="species" reg="virescens">virescens</tp:taxon-name-part></tp:taxon-name></italic>; chalazal bases variable (see Remarks below); compound eye surface with setae; between eyes, enlarged chalazae variable (see Remarks below); scoli length about 2–4× basal width in <italic><tp:taxon-name><tp:taxon-name-part taxon-name-part-type="genus" reg="Bordoniana">B.</tp:taxon-name-part><tp:taxon-name-part taxon-name-part-type="species" reg="virescens">virescens</tp:taxon-name-part></tp:taxon-name></italic>; enlarged chalazae present in front of ventral margin of eye and also adjacent to central or dorsal margin of eye (except enlarged chalazae absent in <italic><tp:taxon-name><tp:taxon-name-part taxon-name-part-type="genus" reg="Bordoniana">Bordoniana</tp:taxon-name-part></tp:taxon-name></italic> sp. 1.); enlarged chalazae adjacent to central or dorsal margin of eye present (except absent in <italic><tp:taxon-name><tp:taxon-name-part taxon-name-part-type="genus" reg="Bordoniana">Bordoniana</tp:taxon-name-part></tp:taxon-name></italic> sp. 1); frons extending over central margin of eye. <bold><italic>Prothorax</italic>.</bold> Premetopidium scoli present (except absent in <italic><tp:taxon-name><tp:taxon-name-part taxon-name-part-type="genus" reg="Bordoniana">Bordoniana</tp:taxon-name-part></tp:taxon-name></italic> sp. 1); premetopidium scoli directed dorsoanteriorly; postmetopidium scoli absent; posterior extension of pronotum not surpassing anterior margin of metanotum but does not attain posterior margin (except surpasses posterior margin of metanotum in <italic><tp:taxon-name><tp:taxon-name-part taxon-name-part-type="genus" reg="Bordoniana">Bordoniana</tp:taxon-name-part></tp:taxon-name></italic> sp. 1); premetopidial scoli length relative to basal width variable (see Remarks below). <bold><italic>Mesothorax</italic>.</bold> Scoli bearing tuberculate chalazae (except bearing stalked chalazae in <italic><tp:taxon-name><tp:taxon-name-part taxon-name-part-type="genus" reg="Bordoniana">B.</tp:taxon-name-part><tp:taxon-name-part taxon-name-part-type="species" reg="virescen">virescen</tp:taxon-name-part></tp:taxon-name></italic>s); scolar direction variable (see Remarks below); forewing pad anterior costal margin sinuate (except straight in <italic><tp:taxon-name><tp:taxon-name-part taxon-name-part-type="genus" reg="Bordoniana">B.</tp:taxon-name-part><tp:taxon-name-part taxon-name-part-type="species" reg="virescens">virescens</tp:taxon-name-part></tp:taxon-name></italic>); forewing pad chalazae short and dense, continuously covered (except densely covered in long setae in <italic><tp:taxon-name><tp:taxon-name-part taxon-name-part-type="genus" reg="Bordoniana">Bordoniana</tp:taxon-name-part></tp:taxon-name></italic> sp. 1); scoli length about 2–4× basal width (except scoli about as tall as basal width in <italic><tp:taxon-name><tp:taxon-name-part taxon-name-part-type="genus" reg="Bordoniana">Bordoniana</tp:taxon-name-part></tp:taxon-name></italic> sp. 1); anterior basal side of scoli lacking cluster of enlarged chalazae (except present in <italic><tp:taxon-name><tp:taxon-name-part taxon-name-part-type="genus" reg="Bordoniana">B.</tp:taxon-name-part><tp:taxon-name-part taxon-name-part-type="species" reg="virescens">virescens</tp:taxon-name-part></tp:taxon-name></italic>); forewing pad costal chalazae present along entire costal margin (except present only at base of costal margin <italic><tp:taxon-name><tp:taxon-name-part taxon-name-part-type="genus" reg="Bordoniana">B.</tp:taxon-name-part><tp:taxon-name-part taxon-name-part-type="species" reg="virescens">virescens</tp:taxon-name-part></tp:taxon-name></italic>); lateral rows, if present, with most medial row extending onto meso- and metathorax (except not extending onto thorax in <italic><tp:taxon-name><tp:taxon-name-part taxon-name-part-type="genus" reg="Bordoniana">B.</tp:taxon-name-part><tp:taxon-name-part taxon-name-part-type="species" reg="virescens">virescens</tp:taxon-name-part></tp:taxon-name></italic>). <bold><italic>Metathorax</italic>.</bold> Scoli bearing tuberculate chalazae (except bearing stalked chalazae in <italic><tp:taxon-name><tp:taxon-name-part taxon-name-part-type="genus" reg="Bordoniana">B.</tp:taxon-name-part><tp:taxon-name-part taxon-name-part-type="species" reg="virescens">virescens</tp:taxon-name-part></tp:taxon-name></italic>); scoli directed dorsally or almost so (except directed posteriorly in <tp:taxon-name><tp:taxon-name-part taxon-name-part-type="genus" reg="Bordoniana">Bordoniana</tp:taxon-name-part></tp:taxon-name> sp. 1); scoli length about 2–4× basal width (except scoli about as tall as basal width in <italic><tp:taxon-name><tp:taxon-name-part taxon-name-part-type="genus" reg="Bordoniana">Bordoniana</tp:taxon-name-part></tp:taxon-name></italic> sp. 1). <bold><italic>Legs</italic>.</bold> Tibia with chalazae present on both lateral margins and dorsal surface; prothoracic tibia form subcylindrical (except foliaceus in <italic><tp:taxon-name><tp:taxon-name-part taxon-name-part-type="genus" reg="Bordoniana">Bordoniana</tp:taxon-name-part></tp:taxon-name></italic> sp. 1). <bold><italic>Abdomen</italic>.</bold> Terga III–VIII ventrolateral margins variable (see Remarks below); terga III–VIII dorsal scoli subequal in length relative sizes to each other subequal (except scoli size decreasing posteriorly in <italic><tp:taxon-name><tp:taxon-name-part taxon-name-part-type="genus" reg="Bordoniana">B.</tp:taxon-name-part><tp:taxon-name-part taxon-name-part-type="species" reg="virescens">virescens</tp:taxon-name-part></tp:taxon-name></italic>); terga III–VIII tallest dorsal scoli length about 2–4× basal width; tergum IV dorsal scoli directed preapically variable (see Remarks below); tergum IV dorsal scoli directed apically dorsoposteriorly (except posteriorly in <italic><tp:taxon-name><tp:taxon-name-part taxon-name-part-type="genus" reg="Bordoniana">Bordoniana</tp:taxon-name-part></tp:taxon-name></italic> sp. 1); terga III–VIII lateral rows bearing 2 rows enlarged chalazae (except not manifested in <italic><tp:taxon-name><tp:taxon-name-part taxon-name-part-type="genus" reg="Bordoniana">B.</tp:taxon-name-part><tp:taxon-name-part taxon-name-part-type="species" reg="virescens">virescens</tp:taxon-name-part></tp:taxon-name></italic>); lamellae absent (except present with lateral margins converging, apex pointed in <italic><tp:taxon-name><tp:taxon-name-part taxon-name-part-type="genus" reg="Bordoniana">Bordoniana</tp:taxon-name-part></tp:taxon-name></italic> sp. 2); lamellae (if lamella present) bearing chalazae marginally and dorsally; scoli bearing tuberculate chalazae (except bearing stalked chalazae in <italic><tp:taxon-name><tp:taxon-name-part taxon-name-part-type="genus" reg="Bordoniana">B.</tp:taxon-name-part><tp:taxon-name-part taxon-name-part-type="species" reg="virescens">virescens</tp:taxon-name-part></tp:taxon-name></italic>). Segment IX: dorsal length subequal to combined length of segments V–VIII (except subequal to combined lengths of segments VI–VIII in <italic><tp:taxon-name><tp:taxon-name-part taxon-name-part-type="genus" reg="Bordoniana">Bordoniana</tp:taxon-name-part></tp:taxon-name></italic> sp. 1); preapically with dorsal surface irregularly covered in chalazae.</p></tp:treatment-sec><tp:treatment-sec sec-type="material" id="SECID0EW6AE"><title>Material examined.</title><p><italic><tp:taxon-name><tp:taxon-name-part taxon-name-part-type="genus" reg="Bordoniana">Bordoniana</tp:taxon-name-part><tp:taxon-name-part taxon-name-part-type="species" reg="v">v</tp:taxon-name-part></tp:taxon-name></italic>irescens Sakakibara, 1 adult, 1 nymph, Peru: Acobamba, July 1940, W.D. Funkhouser Collection (<named-content xmlns:xlink="http://www.w3.org/1999/xlink" content-type="dwc:institutional_code" xlink:title="National Museum of Natural History, Smithsonian Institution, in Washington DC" xlink:href="http://grbio.org/institution/smithsonian-institution-national-museum-natural-history-0" xlink:type="simple">USNM</named-content>); <italic><tp:taxon-name><tp:taxon-name-part taxon-name-part-type="genus" reg="Bordoniana">Bordoniana</tp:taxon-name-part></tp:taxon-name></italic> sp. 1, 1 adult, 1 nymph, Ecuador: Azuay, Baños, 2600 m alt., 23 May 1986, S.H. McKamey leg., lot# 05-23-23, 05-23-24 (<named-content xmlns:xlink="http://www.w3.org/1999/xlink" content-type="dwc:institutional_code" xlink:title="National Museum of Natural History, Smithsonian Institution, in Washington DC" xlink:href="http://grbio.org/institution/smithsonian-institution-national-museum-natural-history-0" xlink:type="simple">USNM</named-content>); <italic><tp:taxon-name><tp:taxon-name-part taxon-name-part-type="genus" reg="Bordoniana">Bordoniana</tp:taxon-name-part></tp:taxon-name></italic> sp. 2, 1 adult, 1 nymph, ECUADOR: Prov. Cañar. Ducur, via Cuenca-Guayaquil, 25-V-1986, ca 2520 m alt., S.H.McKamey leg., lot#86-0525-9, 86-0525-10 (<named-content xmlns:xlink="http://www.w3.org/1999/xlink" content-type="dwc:institutional_code" xlink:title="National Museum of Natural History, Smithsonian Institution, in Washington DC" xlink:href="http://grbio.org/institution/smithsonian-institution-national-museum-natural-history-0" xlink:type="simple">USNM</named-content>).</p></tp:treatment-sec><tp:treatment-sec sec-type="remarks" id="SECID0EFBAG"><title>Remarks.</title><p>Substantial morphological variation was found among the nymphs of the <italic><tp:taxon-name><tp:taxon-name-part taxon-name-part-type="genus" reg="Bordoniana">Bordoniana</tp:taxon-name-part></tp:taxon-name></italic> species examined. Specifically, the head and pronotum may have or lack scoli on the head and pronotum, and one species of undescribed <italic><tp:taxon-name><tp:taxon-name-part taxon-name-part-type="genus" reg="Bordoniana">Bordoniana</tp:taxon-name-part></tp:taxon-name></italic> has large scoli venrolaterally on segments IV–VIII (Fig. <xref ref-type="fig" rid="F3">14</xref>); this is unique in <tp:taxon-name><tp:taxon-name-part taxon-name-part-type="subfamily">Smiliinae</tp:taxon-name-part></tp:taxon-name> and rare among other membracid nymphs (e.g., present in <italic><tp:taxon-name><tp:taxon-name-part taxon-name-part-type="genus" reg="Heteronotus">Heteronotus</tp:taxon-name-part></tp:taxon-name></italic> Laporte [figured in Deitz and Wallace 2010]).</p><p>We also discovered differences among the three species of <italic><tp:taxon-name><tp:taxon-name-part taxon-name-part-type="genus" reg="Bordoniana">Bordoniana</tp:taxon-name-part></tp:taxon-name></italic>. Head: chalazal bases tuberculate in <italic><tp:taxon-name><tp:taxon-name-part taxon-name-part-type="genus" reg="Bordoniana">Bordoniana</tp:taxon-name-part></tp:taxon-name></italic> sp. 1, short-stalked in <italic><tp:taxon-name><tp:taxon-name-part taxon-name-part-type="genus" reg="Bordoniana">Bordoniana</tp:taxon-name-part></tp:taxon-name></italic> sp. 2, and long-stalked in <italic><tp:taxon-name><tp:taxon-name-part taxon-name-part-type="genus" reg="Bordoniana">B.</tp:taxon-name-part><tp:taxon-name-part taxon-name-part-type="species" reg="virescens">virescens</tp:taxon-name-part></tp:taxon-name></italic>; enlarged chalazae between eyes absent in <italic><tp:taxon-name><tp:taxon-name-part taxon-name-part-type="genus" reg="Bordoniana">B.</tp:taxon-name-part><tp:taxon-name-part taxon-name-part-type="species" reg="virescens">virescens</tp:taxon-name-part></tp:taxon-name></italic>, present as a single pair in <italic><tp:taxon-name><tp:taxon-name-part taxon-name-part-type="genus" reg="Bordoniana">Bordoniana</tp:taxon-name-part></tp:taxon-name></italic> sp. 2, and present as pair of vertical rows in <italic><tp:taxon-name><tp:taxon-name-part taxon-name-part-type="genus" reg="Bordoniana">Bordoniana</tp:taxon-name-part></tp:taxon-name></italic> sp. 1. Prothorax: premetopidial scoli length relative to basal width about subequal to their basal widths in <italic><tp:taxon-name><tp:taxon-name-part taxon-name-part-type="genus" reg="Bordoniana">Bordoniana</tp:taxon-name-part></tp:taxon-name></italic> sp. 2, about 2–4× their basal widths in <italic><tp:taxon-name><tp:taxon-name-part taxon-name-part-type="genus" reg="Bordoniana">B.</tp:taxon-name-part><tp:taxon-name-part taxon-name-part-type="species" reg="virescens">virescens</tp:taxon-name-part></tp:taxon-name></italic>, and scoli absent in <italic><tp:taxon-name><tp:taxon-name-part taxon-name-part-type="genus" reg="Bordoniana">Bordoniana</tp:taxon-name-part></tp:taxon-name></italic> sp. 1. Mesothorax: scoli directed dorsoanteriorly in <italic><tp:taxon-name><tp:taxon-name-part taxon-name-part-type="genus" reg="Bordoniana">B.</tp:taxon-name-part><tp:taxon-name-part taxon-name-part-type="species" reg="virescens">virescens</tp:taxon-name-part></tp:taxon-name></italic>, dorsally or almost so in <italic><tp:taxon-name><tp:taxon-name-part taxon-name-part-type="genus" reg="Bordoniana">Bordoniana</tp:taxon-name-part></tp:taxon-name></italic> sp. 2, and directed posteriorly in <italic><tp:taxon-name><tp:taxon-name-part taxon-name-part-type="genus" reg="Bordoniana">Bordoniana</tp:taxon-name-part></tp:taxon-name></italic> sp. 1. Abdomen: terga III–VIII ventrolateral margins each with a single enlarged chalazae in <italic><tp:taxon-name><tp:taxon-name-part taxon-name-part-type="genus" reg="Bordoniana">B.</tp:taxon-name-part><tp:taxon-name-part taxon-name-part-type="species" reg="virescens">virescens</tp:taxon-name-part></tp:taxon-name></italic>, with acuminate lateral extensions in <italic><tp:taxon-name><tp:taxon-name-part taxon-name-part-type="genus" reg="Bordoniana">Bordoniana</tp:taxon-name-part></tp:taxon-name></italic> sp. 2 (Fig. <xref ref-type="fig" rid="F3">14</xref>), and with a row of four or more enlarged chalazae in <italic><tp:taxon-name><tp:taxon-name-part taxon-name-part-type="genus" reg="Bordoniana">Bordoniana</tp:taxon-name-part></tp:taxon-name></italic> sp. 1; tergum IV scoli directed preapically dorsally or almost so in <italic><tp:taxon-name><tp:taxon-name-part taxon-name-part-type="genus" reg="Bordoniana">B.</tp:taxon-name-part><tp:taxon-name-part taxon-name-part-type="species" reg="virescens">virescens</tp:taxon-name-part></tp:taxon-name></italic>, dorsoposteriorly in <italic><tp:taxon-name><tp:taxon-name-part taxon-name-part-type="genus" reg="Bordoniana">Bordoniana</tp:taxon-name-part></tp:taxon-name></italic> sp. 2, and posteriorly but not appressed in <italic><tp:taxon-name><tp:taxon-name-part taxon-name-part-type="genus" reg="Bordoniana">Bordoniana</tp:taxon-name-part></tp:taxon-name></italic> sp. 1. The most striking difference, described above, is that <tp:taxon-name><tp:taxon-name-part taxon-name-part-type="genus" reg="Bordoniana">Bordoniana</tp:taxon-name-part></tp:taxon-name> sp. 2 bears ventrolateral scoli, identical in placement but different in form to certain <tp:taxon-name><tp:taxon-name-part taxon-name-part-type="subfamily">Centrotinae</tp:taxon-name-part></tp:taxon-name>, <tp:taxon-name><tp:taxon-name-part taxon-name-part-type="subfamily">Heteronotinae</tp:taxon-name-part></tp:taxon-name>, <tp:taxon-name><tp:taxon-name-part taxon-name-part-type="subfamily">Stegaspidinae</tp:taxon-name-part></tp:taxon-name>, and <italic><tp:taxon-name><tp:taxon-name-part taxon-name-part-type="genus" reg="Procyrta">Procyrta</tp:taxon-name-part></tp:taxon-name></italic> Stål (<tp:taxon-name><tp:taxon-name-part taxon-name-part-type="subfamily">Darninae</tp:taxon-name-part></tp:taxon-name>) (SHM pers. observ.). No other smiliine nymphs have ventrolateral scoli.</p><fig id="F2" position="float" orientation="portrait"><object-id xmlns:xlink="http://www.w3.org/1999/xlink" content-type="doi" xlink:type="simple">10.3897/zookeys.1136.90525.figures8-12</object-id><object-id xmlns:xlink="http://www.w3.org/1999/xlink" content-type="arpha" xlink:type="simple">4357B041-298E-53C4-8481-F56462C92BBD</object-id><label>Figures 8–12.</label><caption><p><italic><tp:taxon-name><tp:taxon-name-part taxon-name-part-type="genus" reg="Bordoniana">Bordoniana</tp:taxon-name-part></tp:taxon-name></italic><bold>8, 9</bold><italic><tp:taxon-name><tp:taxon-name-part taxon-name-part-type="genus" reg="Bordoniana">B.</tp:taxon-name-part><tp:taxon-name-part taxon-name-part-type="species" reg="virescens">virescens</tp:taxon-name-part></tp:taxon-name></italic> Sakakibara in lateral view, habitus and detail of head and portion of thorax, respectively <bold>10–12</bold><italic><tp:taxon-name><tp:taxon-name-part taxon-name-part-type="genus" reg="Bordoniana">Bordoniana</tp:taxon-name-part></tp:taxon-name></italic> sp. 1 in anterior, dorsal, and lateral views, respectively.</p></caption><graphic xmlns:xlink="http://www.w3.org/1999/xlink" xlink:href="zookeys-1136-187_article-90525__-g002.jpg" position="float" orientation="portrait" xlink:type="simple" id="oo_784324.jpg"><uri content-type="original_file" xlink:type="simple">https://binary.pensoft.net/fig/784324</uri></graphic></fig><fig id="F3" position="float" orientation="portrait"><object-id xmlns:xlink="http://www.w3.org/1999/xlink" content-type="doi" xlink:type="simple">10.3897/zookeys.1136.90525.figures13-17</object-id><object-id xmlns:xlink="http://www.w3.org/1999/xlink" content-type="arpha" xlink:type="simple">8AEFAFC1-B296-59DF-A2FE-B0CE57B4C38F</object-id><label>Figures 13–17.</label><caption><p><italic><tp:taxon-name><tp:taxon-name-part taxon-name-part-type="genus" reg="Bordoniana">Bordoniana</tp:taxon-name-part></tp:taxon-name></italic> sp. 2 <bold>13–17</bold> nymph in lateral, dorsal, and anterior views, respectively <bold>16</bold> detail of head and portion of prothorax, lateral view <bold>17</bold> detail of abdominal segment IX (last visible segment), dorsal view.</p></caption><graphic xmlns:xlink="http://www.w3.org/1999/xlink" xlink:href="zookeys-1136-187_article-90525__-g003.jpg" position="float" orientation="portrait" xlink:type="simple" id="oo_784325.jpg"><uri content-type="original_file" xlink:type="simple">https://binary.pensoft.net/fig/784325</uri></graphic></fig></tp:treatment-sec></tp:taxon-treatment>
