# Supplementary material for: ﻿The immatures of the New World treehopper tribes Acutalini Fowler and Micrutalini Haupt (Hemiptera, Membracidae, Smiliinae)
Source: Zookeys. 2022 Dec 19;1136:187–208. doi: 10.3897/zookeys.1136.90525 (PMC9836728; doi:10.3897/zookeys.1136.90525)
Supplement: XML Treatment for Thrasymedes [file zookeys.1136.90525-treatment3.xml]

<!DOCTYPE tp:taxon-treatment
  PUBLIC "-//TaxonX//DTD Taxonomic Treatment Publishing DTD v0 20100105//EN" "tax-treatment-NSO.dtd">
<tp:taxon-treatment xmlns:tp="http://www.plazi.org/taxpub"><tp:treatment-meta><kwd-group><label>Taxon classification</label><kwd>
                <named-content content-type="kingdom">Animalia</named-content>
              </kwd><kwd>
                <named-content content-type="order">Hemiptera</named-content>
              </kwd><kwd>
                <named-content content-type="family">Membracidae</named-content>
              </kwd></kwd-group><mixed-citation publication-type="journal"><person-group><name><surname>McKamey</surname><given-names>Stuart H.</given-names></name><name><surname>Wallner</surname><given-names>Adam M.</given-names></name></person-group><article-title>﻿The immatures of the New World treehopper tribes <tp:taxon-name><tp:taxon-name-part taxon-name-part-type="tribe">Acutalini</tp:taxon-name-part></tp:taxon-name> Fowler and <tp:taxon-name><tp:taxon-name-part taxon-name-part-type="tribe">Micrutalini</tp:taxon-name-part></tp:taxon-name> Haupt (<tp:taxon-name><tp:taxon-name-part taxon-name-part-type="order">Hemiptera</tp:taxon-name-part></tp:taxon-name>, <tp:taxon-name><tp:taxon-name-part taxon-name-part-type="family">Membracidae</tp:taxon-name-part></tp:taxon-name>, <tp:taxon-name><tp:taxon-name-part taxon-name-part-type="subfamily">Smiliinae</tp:taxon-name-part></tp:taxon-name>)</article-title><source>Zookeys</source><day>19</day><month>12</month><year>2022</year><volume>1136</volume><fpage>187</fpage><lpage>208</lpage><pub-id pub-id-type="doi">10.3897/zookeys.1136.90525</pub-id></mixed-citation></tp:treatment-meta><tp:nomenclature><label>﻿</label><tp:taxon-name>
              <object-id xmlns:xlink="http://www.w3.org/1999/xlink" content-type="arpha" xlink:type="simple">69836D02-47F8-5467-AD04-D349C860F7D5</object-id>
              <tp:taxon-name-part taxon-name-part-type="genus" reg="Thrasymedes">Thrasymedes</tp:taxon-name-part>
            </tp:taxon-name><tp:taxon-authority>Kirkaldy</tp:taxon-authority><xref ref-type="fig" rid="F4">Figs 18–22</xref></tp:nomenclature><tp:treatment-sec sec-type="Nymph diagnosis" id="SECID0EWLAG"><title>Nymph diagnosis.</title><p>Body densely setose; with full complement of paired dorsal scoli from head to abdominal segment IX (12 pairs in total), though slender, not long and without stalked chalazae; abdominal segment IX as long as combined length of remaining abdominal terga; abdomen without scoli ventrolaterally.</p></tp:treatment-sec><tp:treatment-sec sec-type="description" id="SECID0E2LAG"><title>Nymph description.</title><p><bold><italic>Overall body</italic>.</bold> Fifth instar length 8.5 mm. Cross-section subtriangular; thorax and abdomen densely covered with chalazae, distinct throughout body; chalazal setae long; scoli parallel. <bold><italic>Head</italic>.</bold> With simple conical scoli, directed anterad; chalazal bases long-stalked; compound eye surface with setae; enlarged chalazae between eyes present as pair of vertical rows; setae of frontoclypeus dense; scoli length about 5–7× basal width; enlarged chalazae in front of ventral margin of eye present; enlarged chalazae adjacent to central or dorsal margin of eye present; frons not extending over central margin of eye. <bold><italic>Prothorax</italic>.</bold> Premetopidium scoli present, directed dorsoanteriorly; postmetopidium scoli present, directed anteriorly; posterior extension of pronotum surpasses anterior margin of metanotum, but does not attain1 its posterior margin; premetopidial scoli length about 5–7× basal width; postmetopidial scoli length about 5–7× basal width. <bold><italic>Mesothorax</italic>.</bold> Dorsal scoli bearing stalked chalazae; scoli directed dorsoanteriorly and length about 5–7× basal width; anterior basal side of scoli lacking cluster of enlarged chalazae; forewing pad anterior costal margin straight; forewing pad surface densely covered by long chalazae; forewing pad costal chalazae along entire costal margin; lateral rows, if present, most medial row extending unto meso- and metathorax. <bold><italic>Metathorax</italic>.</bold> Scoli bearing stalked chalazae; scoli directed dorsally or almost so; dorsal scoli length about 5–7× basal width. <bold><italic>Legs</italic>.</bold> Chalazae of tibia present on both lateral margins and dorsal surface; prothoracic tibia form subcylindrical. <bold><italic>Abdomen</italic>.</bold> Terga III–VIII ventrolateral margins each with 3 enlarged chalazae; terga III–VIII dorsal scoli length subequal to each other and bearing stalked chalazae; terga III–VIII tallest dorsal scoli length about 5–7× basal width; tergum IV dorsal scoli preapically directed dorsally or almost so, apically dorsoposteriorly; terga III–VIII bearing 1 lateral row of slightly enlarged chalazae; lamellae absent. Segment IX: longer than combined length of remaining abdominal terga, but shorter than length of rest of body; preapically with dorsal surface irregularly covered in chalazae.</p></tp:treatment-sec><tp:treatment-sec sec-type="material" id="SECID0E5MAG"><title>Material examined.</title><p><italic><tp:taxon-name><tp:taxon-name-part taxon-name-part-type="genus" reg="Thrasymedes">Thrasymedes</tp:taxon-name-part><tp:taxon-name-part taxon-name-part-type="species" reg="pallescens">pallescens</tp:taxon-name-part></tp:taxon-name></italic> (Stål): 39 adults, 1 nymph, 4 5<sup>th</sup> instar exuviae, Mexico: Michoacán, Route 150, km 270, 40 km E Panindicuaro, 2150 m elev., <named-content xmlns:xlink="http://www.w3.org/1999/xlink" content-type="dwc:verbatimCoordinates" xlink:type="simple"><named-content content-type="geo-json" specific-use="{&#34;type&#34;:&#34;Point&#34;,&#34;coordinates&#34;:[-101.412500,19.881944]}" id="NCID0EUNAG" xlink:type="simple">19°52'55"N, 101°24'45"W</named-content></named-content>, 9 November 2001, S.H. McKamey leg. (<named-content xmlns:xlink="http://www.w3.org/1999/xlink" content-type="dwc:institutional_code" xlink:title="National Museum of Natural History, Smithsonian Institution, in Washington DC" xlink:href="http://grbio.org/institution/smithsonian-institution-national-museum-natural-history-0" xlink:type="simple">USNM</named-content>).</p></tp:treatment-sec><tp:treatment-sec><!--Section generated to contain objects referenced in tp:taxon-treatment.--><fig id="F4" position="float" orientation="portrait"><object-id xmlns:xlink="http://www.w3.org/1999/xlink" content-type="doi" xlink:type="simple">10.3897/zookeys.1136.90525.figures18-22</object-id><object-id xmlns:xlink="http://www.w3.org/1999/xlink" content-type="arpha" xlink:type="simple">85BAEF6B-6148-57FE-A8E0-6DD05275C400</object-id><label>Figures 18–22.</label><caption><p><italic><tp:taxon-name><tp:taxon-name-part taxon-name-part-type="genus" reg="Thrasymedes">Thrasymedes</tp:taxon-name-part><tp:taxon-name-part taxon-name-part-type="species" reg="pallescens">pallescens</tp:taxon-name-part></tp:taxon-name></italic> (Stål) <bold>18–20</bold> nymph in lateral, dorsal, and anterior views, respectively <bold>21</bold> detail of head and portion of prothorax, in lateral view <bold>22</bold> detail of abdominal segment IX (last visible segment), in dorsal view.</p></caption><graphic xmlns:xlink="http://www.w3.org/1999/xlink" xlink:href="zookeys-1136-187_article-90525__-g004.jpg" position="float" orientation="portrait" xlink:type="simple" id="oo_784326.jpg"><uri content-type="original_file" xlink:type="simple">https://binary.pensoft.net/fig/784326</uri></graphic></fig></tp:treatment-sec></tp:taxon-treatment>
