# Supplementary material for: ﻿The immatures of the New World treehopper tribes Acutalini Fowler and Micrutalini Haupt (Hemiptera, Membracidae, Smiliinae)
Source: Zookeys. 2022 Dec 19;1136:187–208. doi: 10.3897/zookeys.1136.90525 (PMC9836728; doi:10.3897/zookeys.1136.90525)
Supplement: XML Treatment for Micrutalis [file zookeys.1136.90525-treatment4.xml]

<!DOCTYPE tp:taxon-treatment
  PUBLIC "-//TaxonX//DTD Taxonomic Treatment Publishing DTD v0 20100105//EN" "tax-treatment-NSO.dtd">
<tp:taxon-treatment xmlns:tp="http://www.plazi.org/taxpub"><tp:treatment-meta><kwd-group><label>Taxon classification</label><kwd>
                <named-content content-type="kingdom">Animalia</named-content>
              </kwd><kwd>
                <named-content content-type="order">Hemiptera</named-content>
              </kwd><kwd>
                <named-content content-type="family">Membracidae</named-content>
              </kwd></kwd-group><mixed-citation publication-type="journal"><person-group><name><surname>McKamey</surname><given-names>Stuart H.</given-names></name><name><surname>Wallner</surname><given-names>Adam M.</given-names></name></person-group><article-title>﻿The immatures of the New World treehopper tribes <tp:taxon-name><tp:taxon-name-part taxon-name-part-type="tribe">Acutalini</tp:taxon-name-part></tp:taxon-name> Fowler and <tp:taxon-name><tp:taxon-name-part taxon-name-part-type="tribe">Micrutalini</tp:taxon-name-part></tp:taxon-name> Haupt (<tp:taxon-name><tp:taxon-name-part taxon-name-part-type="order">Hemiptera</tp:taxon-name-part></tp:taxon-name>, <tp:taxon-name><tp:taxon-name-part taxon-name-part-type="family">Membracidae</tp:taxon-name-part></tp:taxon-name>, <tp:taxon-name><tp:taxon-name-part taxon-name-part-type="subfamily">Smiliinae</tp:taxon-name-part></tp:taxon-name>)</article-title><source>Zookeys</source><day>19</day><month>12</month><year>2022</year><volume>1136</volume><fpage>187</fpage><lpage>208</lpage><pub-id pub-id-type="doi">10.3897/zookeys.1136.90525</pub-id></mixed-citation></tp:treatment-meta><tp:nomenclature><label>﻿</label><tp:taxon-name>
              <object-id xmlns:xlink="http://www.w3.org/1999/xlink" content-type="arpha" xlink:type="simple">93969165-9DF8-5A09-983D-6FCF638EDB2B</object-id>
              <tp:taxon-name-part taxon-name-part-type="genus" reg="Micrutalis">Micrutalis</tp:taxon-name-part>
            </tp:taxon-name><tp:taxon-authority>Fowler</tp:taxon-authority><xref ref-type="fig" rid="F5">Figs 23–28</xref><xref ref-type="fig" rid="F6">, 29, 30</xref><xref ref-type="fig" rid="F7">, 31–34</xref><xref ref-type="fig" rid="F8">, 35–37</xref><xref ref-type="fig" rid="F9">, 38–43</xref></tp:nomenclature><tp:treatment-sec sec-type="Nymph diagnosis" id="SECID0EAUAG"><title>Nymph diagnosis.</title><p>Fifth instar body length 3.0–3.5 mm; head and premetopidium lacking enlarged chalazae or scoli, postmetopidium with short scoli or enlarged chalazae; mesonotum to abdominal segment IX with small paired scoli; abdominal terga with 1 or 2 well-developed rows of enlarged chalazae or scoli; body densely setose, triangular in cross-section, not vertically compressed; abdomen lacking ventrolateral lamellae; wing pad costal margin linear or almost so; fused portion of abdominal segment IX directed posteriorly.</p></tp:treatment-sec><tp:treatment-sec sec-type="description" id="SECID0EFUAG"><title>Nymph description.</title><p><bold><italic>Overall body</italic>.</bold> Fifth instar length 3.0–3.5 mm. Cross-section subtriangular (except laterally compressed in <italic><tp:taxon-name><tp:taxon-name-part taxon-name-part-type="genus" reg="Micrutalis">M.</tp:taxon-name-part><tp:taxon-name-part taxon-name-part-type="species" reg="dubia">dubia</tp:taxon-name-part></tp:taxon-name></italic> Fowler); chalazae on thorax and abdomen usually dense; chalazal setae long; no parts of body covered with wax-like substance; dorsal contour of abdomen in lateral view linear; scoli parallel; overall body in dorsal view elongate. <bold><italic>Head</italic>.</bold> Lacking scoli; dorsal or anterior rounded protuberances absent; chalazal bases long-stalked (except tuberculate in <italic><tp:taxon-name><tp:taxon-name-part taxon-name-part-type="genus" reg="Micrutalis">M.</tp:taxon-name-part><tp:taxon-name-part taxon-name-part-type="species" reg="dubia">dubia</tp:taxon-name-part></tp:taxon-name></italic>); chalazal setae simple, needlelike (except narrowly peltate in <italic><tp:taxon-name><tp:taxon-name-part taxon-name-part-type="genus" reg="Micrutalis">M.</tp:taxon-name-part><tp:taxon-name-part taxon-name-part-type="species" reg="dubia">dubia</tp:taxon-name-part></tp:taxon-name></italic>) compound eye surface with setae; enlarged chalazae present or absent between eyes; setae of frontoclypeus scattered and sparse (except dense in <italic><tp:taxon-name><tp:taxon-name-part taxon-name-part-type="genus" reg="Micrutalis">M.</tp:taxon-name-part><tp:taxon-name-part taxon-name-part-type="species" reg="callangensis">callangensis</tp:taxon-name-part></tp:taxon-name></italic>); enlarged chalazae present in front of ventral margin of eye; enlarged chalazae present adjacent to central or dorsal margin of eye; frons extending over central margin of eye. <bold><italic>Prothorax</italic>.</bold> Premetopidium lacking scoli; postmetopidium without dorsal paired structures or, if present (Fig. <xref ref-type="fig" rid="F7">33</xref>), with enlarged chalazae or small scoli directed dorsoposteriorly or dorsally then abruptly posteriorly; posterior extension of pronotum not surpassing anterior margin of metanotum, apex narrowly convex or acute; pronotal lateral margin rounded; postmetopidial scoli, if present, length about 2–4× basal width; metopidial sulcus not incised. <bold><italic>Mesothorax</italic>.</bold> Dorsal structures consisting of paired scoli; scoli bearing stalked chalazae; scoli directed dorsoposteriorly or dorsally then abruptly posteriorly (except bluntly rounded in <italic><tp:taxon-name><tp:taxon-name-part taxon-name-part-type="genus" reg="Micrutalis">M.</tp:taxon-name-part><tp:taxon-name-part taxon-name-part-type="species" reg="callangensis">callangensis</tp:taxon-name-part></tp:taxon-name></italic>); forewing pad anterior costal margin form straight (except weakly sinuate in <italic><tp:taxon-name><tp:taxon-name-part taxon-name-part-type="genus" reg="Micrutalis">M.</tp:taxon-name-part><tp:taxon-name-part taxon-name-part-type="species" reg="dubia">dubia</tp:taxon-name-part></tp:taxon-name></italic>); forewing pad surface chalazae sparse and with short setae (except densely covered in long setae in <italic><tp:taxon-name><tp:taxon-name-part taxon-name-part-type="genus" reg="Micrutalis">M.</tp:taxon-name-part><tp:taxon-name-part taxon-name-part-type="species" reg="callangensis">callangensis</tp:taxon-name-part></tp:taxon-name></italic>); scoli length about 2–4× basal width (except subequal to basal width in <italic><tp:taxon-name><tp:taxon-name-part taxon-name-part-type="genus" reg="Micrutalis">M.</tp:taxon-name-part><tp:taxon-name-part taxon-name-part-type="species" reg="callangensis">callangensis</tp:taxon-name-part></tp:taxon-name></italic>); anterior basal side of scoli lacking cluster of enlarged chalazae; forewing pad costal chalazae present only on base of costal margin (except along enture costal margin <italic><tp:taxon-name><tp:taxon-name-part taxon-name-part-type="genus" reg="Micrutalis">M.</tp:taxon-name-part><tp:taxon-name-part taxon-name-part-type="species" reg="callangensis">callangensis</tp:taxon-name-part></tp:taxon-name></italic>); lateral rows of abdomen with most medial row extending onto meso- and metathorax. <bold><italic>Metathorax</italic>.</bold> Dorsal structures consisting of paired scoli; scoli bearing short-stalked chalazae; scoli directed dorsoposteriorly or dorsally then abruptly posteriorly; dorsal scoli length about 2–4× basal width (except subequal to basal width in <italic><tp:taxon-name><tp:taxon-name-part taxon-name-part-type="genus" reg="Micrutalis">M.</tp:taxon-name-part><tp:taxon-name-part taxon-name-part-type="species" reg="callangensis">callangensis</tp:taxon-name-part></tp:taxon-name></italic>). <bold><italic>Legs</italic>.</bold> Tibia with chalazae present on both lateral margins and dorsal surface; prothoracic tibia form subcylindrical; metathoracic tarsal length subequal to pro- and mesothoracic tarsal length; all first tarsomeres distinctly shorter than second tarsomeres. <bold><italic>Abdomen</italic>.</bold> Terga III–VIII ventrolateral margins lacking scoli but each with 2 enlarged chalazae (except with a single enlarged chalazae in <italic><tp:taxon-name><tp:taxon-name-part taxon-name-part-type="genus" reg="Micrutalis">M.</tp:taxon-name-part><tp:taxon-name-part taxon-name-part-type="species" reg="callangensis">callangensis</tp:taxon-name-part></tp:taxon-name></italic>); terga III–VIII with dorsal scoli present, subequal in size to each other (2–4× basal width). directed dorsoposteriorly or dorsally then abruptly posteriorly; terga III–VIII with lateral 1 or 2 rows of enlarged chalazae (Fig. <xref ref-type="fig" rid="F7">33</xref>) or manifested as scoli (in <italic><tp:taxon-name><tp:taxon-name-part taxon-name-part-type="genus" reg="Micrutalis">M.</tp:taxon-name-part><tp:taxon-name-part taxon-name-part-type="species" reg="callangensis">callangensis</tp:taxon-name-part></tp:taxon-name></italic>); abdominal scoli bearing stalked chalazae (except bearing tuberculate chalazae in <italic><tp:taxon-name><tp:taxon-name-part taxon-name-part-type="genus" reg="Micrutalis">M.</tp:taxon-name-part><tp:taxon-name-part taxon-name-part-type="species" reg="dubia">dubia</tp:taxon-name-part></tp:taxon-name></italic>). Segment IX: distal half tubular in cross-section; dorsal length subequal to length of segment V–VIII (except subequal to combined length of remaining visible abdominal terga in <italic><tp:taxon-name><tp:taxon-name-part taxon-name-part-type="genus" reg="Micrutalis">M.</tp:taxon-name-part><tp:taxon-name-part taxon-name-part-type="species" reg="callangensis">callangensis</tp:taxon-name-part></tp:taxon-name></italic>); preapical dorsal surface irregularly covered with chalazae; dorsal structures at apex consisting of paired scoli; ventral extension subequal to dorsal extension; fused portion of segment IX directed posteriorly and distal to unfused portion; unfused portion distally not bifurcate.</p><fig id="F5" position="float" orientation="portrait"><object-id xmlns:xlink="http://www.w3.org/1999/xlink" content-type="doi" xlink:type="simple">10.3897/zookeys.1136.90525.figures23-28</object-id><object-id xmlns:xlink="http://www.w3.org/1999/xlink" content-type="arpha" xlink:type="simple">43A9CDAC-39CC-5C4E-9B58-74407C58B068</object-id><label>Figures 23–28.</label><caption><p><italic><tp:taxon-name><tp:taxon-name-part taxon-name-part-type="genus" reg="Micrutalis">Micrutalis</tp:taxon-name-part></tp:taxon-name></italic> nymphs <bold>23</bold><italic><tp:taxon-name><tp:taxon-name-part taxon-name-part-type="genus" reg="Micrutalis">M.</tp:taxon-name-part><tp:taxon-name-part taxon-name-part-type="species" reg="calva">calva</tp:taxon-name-part></tp:taxon-name></italic> from Allison Park, Allegheny Co, PA, courtesy of John Rosenfeld <bold>24</bold><italic><tp:taxon-name><tp:taxon-name-part taxon-name-part-type="genus" reg="Micrutalis">M.</tp:taxon-name-part><tp:taxon-name-part taxon-name-part-type="species" reg="discalis">discalis</tp:taxon-name-part></tp:taxon-name></italic> (Walker) on mistletoe from AZ, courtesy of Al Wheeler <bold>25</bold><italic><tp:taxon-name><tp:taxon-name-part taxon-name-part-type="genus" reg="Micrutalis">Micrutalis</tp:taxon-name-part></tp:taxon-name></italic> sp. from Costa Rica <italic>ex Miconia calvescens</italic> DC (<tp:taxon-name><tp:taxon-name-part taxon-name-part-type="family">Melastomataceae</tp:taxon-name-part></tp:taxon-name>), courtesy of Kenji Nishida <bold>26</bold><italic><tp:taxon-name><tp:taxon-name-part taxon-name-part-type="genus" reg="Micrutalis">Micrutalis</tp:taxon-name-part></tp:taxon-name></italic> sp. from León, Nicaragua, lateral view <bold>27, 28</bold><italic><tp:taxon-name><tp:taxon-name-part taxon-name-part-type="genus" reg="Micrutalis">M.</tp:taxon-name-part><tp:taxon-name-part taxon-name-part-type="species" reg="dubia">dubia</tp:taxon-name-part></tp:taxon-name></italic> Fowler, from Zona los Cinaros, Mérida State, Venezuela, in dorsal and lateral view, respectively.</p></caption><graphic xmlns:xlink="http://www.w3.org/1999/xlink" xlink:href="zookeys-1136-187_article-90525__-g005.jpg" position="float" orientation="portrait" xlink:type="simple" id="oo_784327.jpg"><uri content-type="original_file" xlink:type="simple">https://binary.pensoft.net/fig/784327</uri></graphic></fig><fig id="F6" position="float" orientation="portrait"><object-id xmlns:xlink="http://www.w3.org/1999/xlink" content-type="doi" xlink:type="simple">10.3897/zookeys.1136.90525.figures29-30</object-id><object-id xmlns:xlink="http://www.w3.org/1999/xlink" content-type="arpha" xlink:type="simple">EB52A536-765C-58F6-9F7E-125E0794AD6D</object-id><label>Figures 29, 30.</label><caption><p><italic><tp:taxon-name><tp:taxon-name-part taxon-name-part-type="genus" reg="Micrutalis">Micrutalis</tp:taxon-name-part></tp:taxon-name></italic> sp. 2 from Loja, Ecuador in lateral and dorsal view, respectively.</p></caption><graphic xmlns:xlink="http://www.w3.org/1999/xlink" xlink:href="zookeys-1136-187_article-90525__-g006.jpg" position="float" orientation="portrait" xlink:type="simple" id="oo_784328.jpg"><uri content-type="original_file" xlink:type="simple">https://binary.pensoft.net/fig/784328</uri></graphic></fig><fig id="F7" position="float" orientation="portrait"><object-id xmlns:xlink="http://www.w3.org/1999/xlink" content-type="doi" xlink:type="simple">10.3897/zookeys.1136.90525.figures31-34</object-id><object-id xmlns:xlink="http://www.w3.org/1999/xlink" content-type="arpha" xlink:type="simple">109D9689-EA60-5EFE-8AE3-83036A29E59B</object-id><label>Figures 31–34.</label><caption><p><italic><tp:taxon-name><tp:taxon-name-part taxon-name-part-type="genus" reg="Micrutalis">Micrutalis</tp:taxon-name-part></tp:taxon-name></italic> sp. <bold>31</bold> habitus anterior view <bold>32</bold> detail posterior abdomen in dorsal view <bold>33, 34</bold> habitus in lateral and dorsal views, respectively.</p></caption><graphic xmlns:xlink="http://www.w3.org/1999/xlink" xlink:href="zookeys-1136-187_article-90525__-g007.jpg" position="float" orientation="portrait" xlink:type="simple" id="oo_784329.jpg"><uri content-type="original_file" xlink:type="simple">https://binary.pensoft.net/fig/784329</uri></graphic></fig><fig id="F8" position="float" orientation="portrait"><object-id xmlns:xlink="http://www.w3.org/1999/xlink" content-type="doi" xlink:type="simple">10.3897/zookeys.1136.90525.figures35-37</object-id><object-id xmlns:xlink="http://www.w3.org/1999/xlink" content-type="arpha" xlink:type="simple">490087C6-6D16-5A56-8FDC-7A0285F7F1F5</object-id><label>Figures 35–37.</label><caption><p><italic><tp:taxon-name><tp:taxon-name-part taxon-name-part-type="genus" reg="Micrutalis">Micrutalis</tp:taxon-name-part><tp:taxon-name-part taxon-name-part-type="species" reg="callangensis">callangensis</tp:taxon-name-part></tp:taxon-name></italic> Goding in anterior, dorsal, and lateral views, respectively.</p></caption><graphic xmlns:xlink="http://www.w3.org/1999/xlink" xlink:href="zookeys-1136-187_article-90525__-g008.jpg" position="float" orientation="portrait" xlink:type="simple" id="oo_784330.jpg"><uri content-type="original_file" xlink:type="simple">https://binary.pensoft.net/fig/784330</uri></graphic></fig><fig id="F9" position="float" orientation="portrait"><object-id xmlns:xlink="http://www.w3.org/1999/xlink" content-type="doi" xlink:type="simple">10.3897/zookeys.1136.90525.figures38-43</object-id><object-id xmlns:xlink="http://www.w3.org/1999/xlink" content-type="arpha" xlink:type="simple">175E6C6B-4390-5A78-B836-91054C45B99C</object-id><label>Figures 38–43.</label><caption><p><italic><tp:taxon-name><tp:taxon-name-part taxon-name-part-type="genus" reg="Micrutalis">Micrutalis</tp:taxon-name-part></tp:taxon-name></italic><bold>38–40</bold><italic><tp:taxon-name><tp:taxon-name-part taxon-name-part-type="genus" reg="Micrutalis">Micrutalis</tp:taxon-name-part></tp:taxon-name></italic> sp. in anterior, detailed lateral head and portion of pronotum, and detailed abdomen, dorsal view, respectively <bold>41, 42</bold><italic><tp:taxon-name><tp:taxon-name-part taxon-name-part-type="genus" reg="Micrutalis">Micrutalis</tp:taxon-name-part></tp:taxon-name></italic> undescribed sp., adult and nymph from Costa Rica, ex <italic><tp:taxon-name><tp:taxon-name-part taxon-name-part-type="genus" reg="Hamelia">Hamelia</tp:taxon-name-part><tp:taxon-name-part taxon-name-part-type="species" reg="patens">patens</tp:taxon-name-part></tp:taxon-name></italic> Jacq. (<tp:taxon-name><tp:taxon-name-part taxon-name-part-type="family">Rubiaceae</tp:taxon-name-part></tp:taxon-name>), courtesy of Kenji Nishida <bold>43</bold><italic><tp:taxon-name><tp:taxon-name-part taxon-name-part-type="genus" reg="Micrutalis">Micrutalis</tp:taxon-name-part></tp:taxon-name></italic> undescribed sp., adult (upper right) and nymph (lower left, indicated by arrow) from San Juan, Bolivia by © Kozue Kawakami (CC BY).</p></caption><graphic xmlns:xlink="http://www.w3.org/1999/xlink" xlink:href="zookeys-1136-187_article-90525__-g009.jpg" position="float" orientation="portrait" xlink:type="simple" id="oo_784331.jpg"><uri content-type="original_file" xlink:type="simple">https://binary.pensoft.net/fig/784331</uri></graphic></fig></tp:treatment-sec><tp:treatment-sec sec-type="material" id="SECID0EDBBG"><title>Material examined.</title><p><italic><tp:taxon-name><tp:taxon-name-part taxon-name-part-type="genus" reg="Micrutalis">Micrutalis</tp:taxon-name-part><tp:taxon-name-part taxon-name-part-type="species" reg="callangensis">callangensis</tp:taxon-name-part></tp:taxon-name></italic>, 1 adult, 1 nymph, Ecuador: Cañar, Ducur, 25 May 1986, S.H. McKamey leg., lot # 86-0525-4, 86-0525-5 (<named-content xmlns:xlink="http://www.w3.org/1999/xlink" content-type="dwc:institutional_code" xlink:title="National Museum of Natural History, Smithsonian Institution, in Washington DC" xlink:href="http://grbio.org/institution/smithsonian-institution-national-museum-natural-history-0" xlink:type="simple">USNM</named-content>); <italic><tp:taxon-name><tp:taxon-name-part taxon-name-part-type="genus" reg="Micrutalis">Micrutalis</tp:taxon-name-part></tp:taxon-name></italic> undescribed species, 2 adults, 1 nymph, Nicaragua: Leon Finca N.I.L., 8 [October] 1989, J.M. Maes leg., ex <italic><tp:taxon-name><tp:taxon-name-part taxon-name-part-type="genus" reg="Cordia">Cordia</tp:taxon-name-part></tp:taxon-name></italic> sp. (<named-content xmlns:xlink="http://www.w3.org/1999/xlink" content-type="dwc:institutional_code" xlink:title="National Museum of Natural History, Smithsonian Institution, in Washington DC" xlink:href="http://grbio.org/institution/smithsonian-institution-national-museum-natural-history-0" xlink:type="simple">USNM</named-content>); <italic><tp:taxon-name><tp:taxon-name-part taxon-name-part-type="genus" reg="Micrutalis">M.</tp:taxon-name-part><tp:taxon-name-part taxon-name-part-type="species" reg="dubia">dubia</tp:taxon-name-part></tp:taxon-name></italic>, 1 adult, 2 nymphs, Venezuela: Ed. Merida, Zona Los Cinaros, 58 km SW Merida, 24 July 1984, S.H. McKamey leg., lot #1008, 1009 (<named-content xmlns:xlink="http://www.w3.org/1999/xlink" content-type="dwc:institutional_code" xlink:title="National Museum of Natural History, Smithsonian Institution, in Washington DC" xlink:href="http://grbio.org/institution/smithsonian-institution-national-museum-natural-history-0" xlink:type="simple">USNM</named-content>). <italic><tp:taxon-name><tp:taxon-name-part taxon-name-part-type="genus" reg="Micrutalis">Micrutalis</tp:taxon-name-part></tp:taxon-name></italic> sp. 2, 2 adults, 2 nymphs, Ecuador: Loja, Loja, ca 2000 m alt., 30 May 1986, S.H. McKamey leg., lot #86-0530-7, 86-0530-8 (<named-content xmlns:xlink="http://www.w3.org/1999/xlink" content-type="dwc:institutional_code" xlink:title="National Museum of Natural History, Smithsonian Institution, in Washington DC" xlink:href="http://grbio.org/institution/smithsonian-institution-national-museum-natural-history-0" xlink:type="simple">USNM</named-content>); <italic><tp:taxon-name><tp:taxon-name-part taxon-name-part-type="genus" reg="Micrutalis">Micrutalis</tp:taxon-name-part></tp:taxon-name></italic> sp., 1 nymph (unassociated with adults), Mexico: Animal and Plant Health Inspection Service (APHIS) intercept APSCA191974874004 at San Ysidro, California, 15-VII-2019, ex <italic><tp:taxon-name><tp:taxon-name-part taxon-name-part-type="genus" reg="Dysphania">Dysphania</tp:taxon-name-part><tp:taxon-name-part taxon-name-part-type="species" reg="ambrosioides">ambrosioides</tp:taxon-name-part></tp:taxon-name></italic> (L.) Mosyakin &amp; Clemants (<tp:taxon-name><tp:taxon-name-part taxon-name-part-type="family">Amaranthaceae</tp:taxon-name-part></tp:taxon-name>; commonly known as espazote, Mexican tea, paico, and wormseed).</p></tp:treatment-sec><tp:treatment-sec sec-type="host" id="SECID0E6DBG"><title>Hosts.</title><p>The great majority of <italic><tp:taxon-name><tp:taxon-name-part taxon-name-part-type="genus" reg="Micrutalis">Micrutalis</tp:taxon-name-part></tp:taxon-name></italic> species lack host information. Nevertheless, there are some host records in the literature and among specimens examined in this study. <xref ref-type="bibr" rid="B17">Nixon and Thompson (1987)</xref> reported that <italic><tp:taxon-name><tp:taxon-name-part taxon-name-part-type="genus" reg="Micrutalis">M.</tp:taxon-name-part><tp:taxon-name-part taxon-name-part-type="species" reg="calva">calva</tp:taxon-name-part></tp:taxon-name></italic> was polyphagous, with adults feeding on wormwood, soapwort, sycamore, redbud, ironweed, alfalfa, ragweed, sunflower, black locust, and honey locust. <xref ref-type="bibr" rid="B17">Nixon and Thompson (1987)</xref> also reported that nymphs have been collected on ironweed, ragweed, sunflower, and honey locust (<italic><tp:taxon-name><tp:taxon-name-part taxon-name-part-type="genus" reg="Gleditsia">Gleditsia</tp:taxon-name-part><tp:taxon-name-part taxon-name-part-type="species" reg="triacanthos">triacanthos</tp:taxon-name-part></tp:taxon-name></italic> L.); nymphs were collected on ironwood, ragweed, sunflower, and honey locust. The holotype of <italic><tp:taxon-name><tp:taxon-name-part taxon-name-part-type="genus" reg="Micrutalis">M.</tp:taxon-name-part><tp:taxon-name-part taxon-name-part-type="species" reg="henki">henki</tp:taxon-name-part></tp:taxon-name></italic><xref ref-type="bibr" rid="B23">Sakakibara (1999b)</xref> was collected on <italic><tp:taxon-name><tp:taxon-name-part taxon-name-part-type="genus" reg="Luhea">Luhea</tp:taxon-name-part></tp:taxon-name></italic> [sic, for <italic><tp:taxon-name><tp:taxon-name-part taxon-name-part-type="genus" reg="Luehea">Luehea</tp:taxon-name-part></tp:taxon-name></italic>] <italic>seemannii</italic> Triana &amp; Planch. Flynn and Wheeler (2016) recorded <italic><tp:taxon-name><tp:taxon-name-part taxon-name-part-type="genus" reg="Micrutalis">M.</tp:taxon-name-part><tp:taxon-name-part taxon-name-part-type="species" reg="pallens">pallens</tp:taxon-name-part></tp:taxon-name></italic> on <italic><tp:taxon-name><tp:taxon-name-part taxon-name-part-type="genus" reg="Anisacanthus">Anisacanthus</tp:taxon-name-part><tp:taxon-name-part taxon-name-part-type="species" reg="thurberi">thurberi</tp:taxon-name-part></tp:taxon-name></italic> [Torr.] A. Gray, <tp:taxon-name><tp:taxon-name-part taxon-name-part-type="family">Acanthaceae</tp:taxon-name-part></tp:taxon-name>, but could not identify the <italic><tp:taxon-name><tp:taxon-name-part taxon-name-part-type="genus" reg="Micrutalis">Micrutalis</tp:taxon-name-part></tp:taxon-name></italic> species because the nymphs were not reared to adults. Wheeler and Flynn (2021) recorded <italic><tp:taxon-name><tp:taxon-name-part taxon-name-part-type="genus" reg="Micrutalis">M.</tp:taxon-name-part><tp:taxon-name-part taxon-name-part-type="species" reg="discalis">discalis</tp:taxon-name-part></tp:taxon-name></italic> (Walker) from mistletoe (<italic><tp:taxon-name><tp:taxon-name-part taxon-name-part-type="genus" reg="Phoradendron">Phoradendron</tp:taxon-name-part><tp:taxon-name-part taxon-name-part-type="species" reg="californicum">californicum</tp:taxon-name-part></tp:taxon-name></italic> Nutt., <tp:taxon-name><tp:taxon-name-part taxon-name-part-type="family">Viscaceae</tp:taxon-name-part></tp:taxon-name>). The <italic><tp:taxon-name><tp:taxon-name-part taxon-name-part-type="genus" reg="Micrutalis">M.</tp:taxon-name-part><tp:taxon-name-part taxon-name-part-type="species" reg="dubia">dubia</tp:taxon-name-part></tp:taxon-name></italic> from Ecuador in our study was collected on <italic><tp:taxon-name><tp:taxon-name-part taxon-name-part-type="genus" reg="Cordia">Cordia</tp:taxon-name-part></tp:taxon-name></italic> sp., <tp:taxon-name><tp:taxon-name-part taxon-name-part-type="family">Boraginaceae</tp:taxon-name-part></tp:taxon-name>. The APHIS intercepted nymph was <italic>on <tp:taxon-name><tp:taxon-name-part taxon-name-part-type="genus" reg="Dysphania">Dysphania</tp:taxon-name-part></tp:taxon-name> ambrosioide</italic>s (L.) Mosyakin &amp; Clemants (<tp:taxon-name><tp:taxon-name-part taxon-name-part-type="family">Amaranthaceae</tp:taxon-name-part></tp:taxon-name>).</p></tp:treatment-sec><tp:treatment-sec sec-type="remarks" id="SECID0ELJBG"><title>Remarks.</title><p>Although <tp:taxon-name><tp:taxon-name-part taxon-name-part-type="tribe">Micrutalini</tp:taxon-name-part></tp:taxon-name> adults are distinguished by their wing venation and genitalia, the small size of the fifth instars of <italic><tp:taxon-name><tp:taxon-name-part taxon-name-part-type="genus" reg="Micrutalis">Micrutalis</tp:taxon-name-part></tp:taxon-name></italic> sets them apart from most treehoppers. The only New World treehoppers that rival their small size are some <italic><tp:taxon-name><tp:taxon-name-part taxon-name-part-type="genus" reg="Bolbonota">Bolbonota</tp:taxon-name-part></tp:taxon-name></italic> Amyot &amp; Serville, <italic><tp:taxon-name><tp:taxon-name-part taxon-name-part-type="genus" reg="Eunusa">Eunusa</tp:taxon-name-part></tp:taxon-name></italic> Fonseca, some <tp:taxon-name><tp:taxon-name-part taxon-name-part-type="tribe">Tragopini</tp:taxon-name-part></tp:taxon-name>, <tp:taxon-name><tp:taxon-name-part taxon-name-part-type="tribe">Thuridini</tp:taxon-name-part></tp:taxon-name>, <tp:taxon-name><tp:taxon-name-part taxon-name-part-type="tribe">Quadrinareini</tp:taxon-name-part></tp:taxon-name>, some <italic><tp:taxon-name><tp:taxon-name-part taxon-name-part-type="genus" reg="Amastris">Amastris</tp:taxon-name-part></tp:taxon-name></italic> Stål, <tp:taxon-name><tp:taxon-name-part taxon-name-part-type="tribe">Centrodontini</tp:taxon-name-part></tp:taxon-name>, <tp:taxon-name><tp:taxon-name-part taxon-name-part-type="subfamily">Endoiastinae</tp:taxon-name-part></tp:taxon-name>, <italic><tp:taxon-name><tp:taxon-name-part taxon-name-part-type="genus" reg="Deiroderes">Deiroderes</tp:taxon-name-part></tp:taxon-name></italic>, <italic><tp:taxon-name><tp:taxon-name-part taxon-name-part-type="genus" reg="Brachytalis">Brachytalis</tp:taxon-name-part></tp:taxon-name></italic> Metcalf &amp; Bruner, <italic><tp:taxon-name><tp:taxon-name-part taxon-name-part-type="genus" reg="Brachybelus">Brachybelus</tp:taxon-name-part></tp:taxon-name></italic> Stål, and <italic><tp:taxon-name><tp:taxon-name-part taxon-name-part-type="genus" reg="Abelus">Abelus</tp:taxon-name-part></tp:taxon-name></italic> Stål. <italic><tp:taxon-name><tp:taxon-name-part taxon-name-part-type="genus" reg="Micrutalis">Micrutalis</tp:taxon-name-part></tp:taxon-name></italic> nymphs differ from the nymphs of all these small genera in one or more of the features listed above in the diagnosis of <italic><tp:taxon-name><tp:taxon-name-part taxon-name-part-type="genus" reg="Micrutalis">Micrutalis</tp:taxon-name-part></tp:taxon-name></italic>. In contrast to nymphs of <italic><tp:taxon-name><tp:taxon-name-part taxon-name-part-type="genus" reg="Micrutalis">Micrutalis</tp:taxon-name-part></tp:taxon-name></italic>, <italic><tp:taxon-name><tp:taxon-name-part taxon-name-part-type="genus" reg="Bolbonota">Bolbonota</tp:taxon-name-part></tp:taxon-name></italic> nymphs are covered with white wax-like exudate; <italic><tp:taxon-name><tp:taxon-name-part taxon-name-part-type="genus" reg="Eunusa">Eunusa</tp:taxon-name-part></tp:taxon-name></italic> nymphs are covered with erect, stalked scoli and have the segment IX directed dorsally; nymphs of <tp:taxon-name><tp:taxon-name-part taxon-name-part-type="tribe">Tragopini</tp:taxon-name-part></tp:taxon-name>, <tp:taxon-name><tp:taxon-name-part taxon-name-part-type="tribe">Thuridini</tp:taxon-name-part></tp:taxon-name>, and <tp:taxon-name><tp:taxon-name-part taxon-name-part-type="tribe">Quadrinareini</tp:taxon-name-part></tp:taxon-name> lack scoli entirely; <tp:taxon-name><tp:taxon-name-part taxon-name-part-type="tribe">Centrodontini</tp:taxon-name-part></tp:taxon-name> and <tp:taxon-name><tp:taxon-name-part taxon-name-part-type="subfamily">Endoiastinae</tp:taxon-name-part></tp:taxon-name> lack setae, <italic><tp:taxon-name><tp:taxon-name-part taxon-name-part-type="genus" reg="Brachytalis">Brachytalis</tp:taxon-name-part></tp:taxon-name></italic> nymphs have the posterior margin of the metathorax mesally lengthened; and <italic><tp:taxon-name><tp:taxon-name-part taxon-name-part-type="genus" reg="Deiroderes">Deiroderes</tp:taxon-name-part></tp:taxon-name></italic> and <italic><tp:taxon-name><tp:taxon-name-part taxon-name-part-type="genus" reg="Brachybelus">Brachybelus</tp:taxon-name-part></tp:taxon-name></italic> nymphs have ventrolateally flattened abdominal lamellae. The only genus among these for which the nymphs are unknown is <italic><tp:taxon-name><tp:taxon-name-part taxon-name-part-type="genus" reg="Abelus">Abelus</tp:taxon-name-part></tp:taxon-name></italic>. We presume these resemble those of the closely related <italic><tp:taxon-name><tp:taxon-name-part taxon-name-part-type="genus" reg="Ischnocentrus">Ischnocentrus</tp:taxon-name-part></tp:taxon-name></italic> Stål, which have the costal margin of the wing pad notched. The most unusual <italic><tp:taxon-name><tp:taxon-name-part taxon-name-part-type="genus" reg="Micrutalis">Micrutalis</tp:taxon-name-part></tp:taxon-name></italic> species is <italic><tp:taxon-name><tp:taxon-name-part taxon-name-part-type="genus" reg="Micrutalis">M.</tp:taxon-name-part><tp:taxon-name-part taxon-name-part-type="species" reg="callangensis">callangensis</tp:taxon-name-part></tp:taxon-name></italic>, with its rounded meso- and metathoracic scoli, and its abdomen with lateral rows manifested as scoli rather than enlarged chalazae, and a proportionately longer segment IX.</p></tp:treatment-sec><ref-list><ref id="B17"><mixed-citation xmlns:xlink="http://www.w3.org/1999/xlink" xlink:type="simple"><person-group><name name-style="western"><surname>Nixon</surname><given-names>PL</given-names></name><name name-style="western"><surname>Thompson</surname><given-names>HE</given-names></name></person-group> (<year>1987</year>) <article-title>Biology of <italic><tp:taxon-name><tp:taxon-name-part taxon-name-part-type="genus">Micrutalis</tp:taxon-name-part><tp:taxon-name-part taxon-name-part-type="species">calva</tp:taxon-name-part></tp:taxon-name></italic> (<tp:taxon-name><tp:taxon-name-part taxon-name-part-type="suborder">Homoptera</tp:taxon-name-part></tp:taxon-name>: <tp:taxon-name><tp:taxon-name-part taxon-name-part-type="family">Membracidae</tp:taxon-name-part></tp:taxon-name>) on honey locust.</article-title><source>Journal of the Kansas Entomological Society</source><volume>60</volume>(<issue>2</issue>): <fpage>273</fpage>–<lpage>279</lpage>. <ext-link xlink:href="https://www.jstor.org/stable/25084892" ext-link-type="uri" xlink:type="simple">https://www.jstor.org/stable/25084892</ext-link></mixed-citation></ref><ref id="B23"><mixed-citation xmlns:xlink="http://www.w3.org/1999/xlink" xlink:type="simple"><person-group><name name-style="western"><surname>Sakakibara</surname><given-names>AM</given-names></name></person-group> (<year>1999b</year>) A synopsis of the tribe <tp:taxon-name><tp:taxon-name-part taxon-name-part-type="tribe">Micrutalini</tp:taxon-name-part></tp:taxon-name> Haupt (<tp:taxon-name><tp:taxon-name-part taxon-name-part-type="suborder">Homoptera</tp:taxon-name-part></tp:taxon-name>, <tp:taxon-name><tp:taxon-name-part taxon-name-part-type="family">Membracidae</tp:taxon-name-part></tp:taxon-name>, <tp:taxon-name><tp:taxon-name-part taxon-name-part-type="subfamily">Smiliinae</tp:taxon-name-part></tp:taxon-name>). Revista Brasileira de Zoologia 16(supl. 1): 193–220. <ext-link xlink:href="10.1590/S0101-81751999000500012" ext-link-type="doi" xlink:type="simple">https://doi.org/10.1590/S0101-81751999000500012</ext-link></mixed-citation></ref></ref-list></tp:taxon-treatment>
